# Supplementary material for: Serologic Cross-Reactivity between the Mumps Virus Vaccine Genotype A Strain and the Circulating Genotype G Strain
Source: Viruses. 2024 Sep 8;16(9):1434. doi: 10.3390/v16091434 (PMC11437446; doi:10.3390/v16091434)
Supplement: Supplementary file 1 [file viruses-16-01434-s001.zip]

Archive with 1 entries (1 files):
- viruses-3146367-supplementary.pdf
